# Supplementary material for: Nature-inspired platform nanotechnology for RNA delivery to myeloid cells and their bone marrow progenitors
Source: Nat Nanotechnol. 2025 Feb 3;20(4):532–42. doi: 10.1038/s41565-024-01847-3 (PMC12014499; doi:10.1038/s41565-024-01847-3)
Supplement: Supplementary file 3 — Supplementary Fig. 1 source data. [file 41565_2024_1847_MOESM3_ESM.xlsx]

## Sheet: a
Description:	Reporter gene silencing in vitro
Data:
	POPC				DMPC				DPPC
	C/PL = 0.1	C/PL = 0.6	C/PL = 1.5	C/PL = 2.5	C/PL = 0.1	C/PL = 0.6	C/PL = 1.5	C/PL = 2.5	C/PL = 0.1	C/PL = 0.6	C/PL = 1.5	C/PL = 2.5
	30	41	29	14	39	23	45	26	92	70	109	74
	23	36	28	13	26	21	45	31	80	65	80	67
	22	36	29	13	25	22	44	30	78	66	78	66
