# Supplementary material for: Nature-inspired platform nanotechnology for RNA delivery to myeloid cells and their bone marrow progenitors
Source: Nat Nanotechnol. 2025 Feb 3;20(4):532–42. doi: 10.1038/s41565-024-01847-3 (PMC12014499; doi:10.1038/s41565-024-01847-3)
Supplement: Supplementary file 4 — Numerical and/or statistical source data. [file 41565_2024_1847_MOESM4_ESM.xlsx]

## Sheet: a
Description:	Schematic
Data:	N.A.

## Sheet: b
Description:	Prototype aNP composition
Data:
	DMPC	11 wt%
	MC3	23 wt%
	Cholesterol	15 wt%
	Tricaprylin	46 wt%
	ApoA1	5 wt%

## Sheet: c
Description:	RNA content
Data:
	Recovery	Entrapment	Retention
	93	95	88
	110	91	100
	105	90	95
	95	91	86
	100	94	94
	92	92	85
	90	93	84
	94	94	89
	96	93	90
	82	93	77
	80	96	77
	103	95	98
Data plotted as:	Mean with SD

## Sheet: d
Description:	ApoA1 content
Data:
	ApoA1
	0.2
	0.33
	0.27
	0.287
	0.234
	0.178
	0.304
	0.298
	0.316
	0.344
	0.306
Data plotted as:	Mean with SD

## Sheet: e
Description:	Size and Dispersity
Data:
	Number mean	PDI
	65	0.17
	73	0.13
	72	0.09
	81	0.09
	86	0.08
	82	0.06
	81	0.07
	81	0.07
	83	0.1
	83	0.09
	77	0.12
	79	0.09
Data plotted as:	Mean with SD

## Sheet: f
Description:	Cryo-EM of prototype
Data:	N.A.

## Sheet: g
Description:	ApoA1 immunogold staining TEM of prototype aNP
Data:	N.A.

## Sheet: h
Description:	IC50 of prototype aNP versus LNP
Data:
	Log([siRNA])	Prototype aNP			LNP
	2.69897
	2.39794				40	32	29
	2.09691				71	65	60
	1.79588	4	8	6	87	81	82
	1.49485	8	28	17	97	96	104
	1.19382	31	60	45	97	105	104
	0.89279	56	82	78	103	107	113
	0.59176	79	89	89	96	110	105
	0.29073	85	97	103	98	103	107
	-0.0103	91	102	105	100	103	109
Analysis:	Nonlinear fit in Graphpad Prism
	Best-fit values				95% CI (asymptotic)
	Bottom	-4.887	8.77		Bottom	-27.33 to 17.56	-42.91 to 60.45
	Top	100	100		LogIC50	0.9797 to 1.341	1.886 to 2.491
	LogIC50	1.16	2.188		HillSlope	-2.169 to -0.9196	-3.147 to -0.8392
	HillSlope	-1.544	-1.993		IC50	9.544 to 21.91	76.84 to 309.7
	IC50	14.46	154.3		Span	82.44 to 127.3	39.55 to 142.9
	Span	104.9	91.23
	Goodness of Fit				Number of points
	Degrees of Freedom	18	24		# of X values	30	30
	R squared	0.9478	0.9439		# Y values analyzed	21	27
	Sum of Squares	1402	850.7
	Sy.x	8.824	5.954
	Constraints
	Top	Top = 100	Top = 100

## Sheet: i
Description:	Schematic of radiolabelling strategy
Data:	N.A.

## Sheet: j
Description:	Radiolabelling quality control
Data:
	Number mean	PDI	Radiochemical yield
	99	0.069	0.7
	82	0.038	0.78
Data represented as:	Mean with SD

[truncated: 4 more sheets: k, l, m, n]
