# Supplementary material for: Nature-inspired platform nanotechnology for RNA delivery to myeloid cells and their bone marrow progenitors
Source: Nat Nanotechnol. 2025 Feb 3;20(4):532–42. doi: 10.1038/s41565-024-01847-3 (PMC12014499; doi:10.1038/s41565-024-01847-3)
Supplement: Supplementary file 5 — Numerical and/or statistical source data. [file 41565_2024_1847_MOESM5_ESM.xlsx]

## Sheet: a
Description:	Schematic
Data:	N.A.

## Sheet: b
Description:	Schematic
Data:	N.A.

## Sheet: c
Description:	Cryo-TEM
Data:	N.A.

## Sheet: d
Description:	Measure of aggregation
Data:
	0.01	0.01	0.03	0.03	0.01	0.15	0.04	0.02	0.08	0.09	0.01	0.08		0	0.01	0.12	0	0	0.01	0.01	0.03	0.11	0.01	0.06	0.04
	0.15	0.07	0.14	0.31	0.07	0.19	0.26	0.10	0.21	0.10	0.16	0.22		0.02	0.02	0.02	0.01	0.02	0.04	0.01	0.05	0.15	0.02	0.1	0.1
	0.12	0.14	0.17	0.25	0.31	0.16	0.32	0.23	0.18	0.24	0.14	0.15		0.06	0.05	0.07	0.06	0	0.07	0.05	0.11	0.1	0.01	0.13	0.04
Data represented as:	Mean

## Sheet: e
Description:	Change in dispersity after 28 days
Data:
	0.10	0.17	0.71	0.34	0.24	0.43	0.52	0.08	0.30	1.04	0.05	0.29		0.16	0.38	0.16	0.35	0.78	0.25	0.63	0.74	0.28	0.70	0.64	0.25
	0.46	0.19	0.10	0.35	0.22	0.10	0.36	0.11	0.29	0.24	0.01	0.11		0.87	0.03	0.26	0.89	0.03	0.04	0.16	0.22	0.09	0.05	0.11	0.08
	0.39	0.01	0.27	0.52	0.04	0.09	0.54	0.12	0.90	1.67	0.07	0.31		0.08	0.00	0.56	0.12	0.02	0.80	0.09	0.05	0.24	0.13	0.02	0.02
Data represented as:	Mean

## Sheet: f
Description:	Top: Schematic
	Bottom: fraction of firefly luciferase silencin	Luciferase silencing
Data:
	0.06	0.36	0.75	0.17	0.62	0.68	0.32	0.55	0.75	0.39	0.54	0.71		0.10	0.31	0.50	0.17	0.49	0.49	0.22	0.54	0.43	0.31	0.53	0.43
	0.13	0.24	0.68	0.17	0.60	0.58	0.31	0.62	0.54	0.29	0.57	0.60		0.09	0.03	0.26	0.14	0.20	0.35	0.28	0.41	0.47	0.25	0.60	0.48
	0.22	0.39	0.46	0.31	0.38	0.78	0.30	0.46	1.04	0.30	0.53	1.20		0.18	0.26	0.16	0.34	0.35	0.38	0.32	0.52	0.67	0.28	0.46	0.77
Data represented as:	Mean
