# Supplementary material for: Nature-inspired platform nanotechnology for RNA delivery to myeloid cells and their bone marrow progenitors
Source: Nat Nanotechnol. 2025 Feb 3;20(4):532–42. doi: 10.1038/s41565-024-01847-3 (PMC12014499; doi:10.1038/s41565-024-01847-3)
Supplement: Supplementary file 6 — Numerical and/or statistical source data. [file 41565_2024_1847_MOESM6_ESM.xlsx]

## Sheet: a
Description:	Ex vivo LAMP1 silencing (100 nm)
Data:
	Untreated	aNP8	aNP15	aNP18	aNP27	aNP29	aNP42	aNP67	aNP72
	536	8	176	17	304	36	31	0.03	14
	1.44	0.03	0.11	0.03	0.3	0.12	0.03	0.11	0.02
	1.21	0.02	0.23	0.06	0.26	0.03	0.15	0.04	0.01
Data plotted as:	Mean with SD

## Sheet: b
Description:	Treatment regiment
Data:	N.A.

## Sheet: c
Description:	Schematic - Hematopietic stem cells
Data:	N.A.

## Sheet: d
Description:	Flow cytometry gating
Data:	N.A.

## Sheet: e
Description:	LAMP1 silencing in LSKs			(Scroll to the right)
Data:
Bone marrow	gMFI																			Average of the siCtrl conditions																			Normalized data
LSKs	LNP-	LNP+	aNP8 -	aNP8+	aNP15-	aNP15+	aNP18-	aNP18+	aNP27-	aNP27+	aNP29-	aNP29+	aNP42-	aNP42+	aNP67-	aNP67+	aNP72-	aNP72+		LNP-		aNP8 -		aNP15-		aNP18-		aNP27-		aNP29-		aNP42-		aNP67-		aNP72-			LNP-	LNP+	aNP8 -	aNP8+	aNP15-	aNP15+	aNP18-	aNP18+	aNP27-	aNP27+	aNP29-
	3650	2559	2013	957	1675	931	3056	1088	2774	2450	1260	1857	1728	1299	1806	1113	2494	2369		3364.25		2031.6		1713		2401		2234.6		1900.8		1797.5		1987.4		2553			1.08	0.76	0.99	0.47	0.98	0.54	1.27	0.45	1.24	1.1	0.66
	3112	3058	1853	737	2188	1010	2113	1283	1803	1942	2170	1247	1971	929	2404	1046	2493																						0.93	0.91	0.91	0.36	1.28	0.59	0.88	0.53	0.81	0.87	1.14
	3195	2385	2653	1148	1558	1081	2212	1139	1886	2178	4205	2269	1502	1233	1971	961	3420	1592																					0.95	0.71	1.31	0.57	0.91	0.63	0.92	0.47	0.84	0.97	2.21
	3500	2178	1832	979	1574	1209	2113	999	2146	2082	651		1989	1270	1750	1080	2231	2623																					1.04	0.65	0.9	0.48	0.92	0.71	0.88	0.42	0.96	0.93	0.34
			1807	1195	1570	1204	2511		2564	1677	1218	814		1082	2006	1232	2127	3164																							0.89	0.59	0.92	0.7	1.05		1.15	0.75	0.64
[truncated: 7 more columns]

## Sheet: f
Description:	LAMP1 silencing in MyPs			(Scroll to the right)
Data:
Bone marrow	gMFI																			Average of the siCtrl conditions																			Normalized data
Myeloid progenitors	LNP-	LNP+	aNP8 -	aNP8+	aNP15-	aNP15+	aNP18-	aNP18+	aNP27-	aNP27+	aNP29-	aNP29+	aNP42-	aNP42+	aNP67-	aNP67+	aNP72-	aNP72+		LNP-		aNP8 -		aNP15-		aNP18-		aNP27-		aNP29-		aNP42-		aNP67-		aNP72-			LNP-	LNP+	aNP8 -	aNP8+	aNP15-	aNP15+	aNP18-	aNP18+	aNP27-	aNP27+	aNP29-
	2920	3011	2107	1494	1953	1806	3140	1625	3070	2689	1425	2323	2186	1851	2305	1817	2981	3112		3104		2525		2178.8		2930.8		2556.6		1887.4		2290		2337.8		355883333			0.94	0.97	0.83	0.59	0.9	0.83	1.07	0.55	1.2	1.05	0.76
	3055	2841	2509	1452	2422	1438	2338	2421	2186	3704	2246	1328	2392	1573	2548	1975	3272	3391																					0.98	0.92	0.99	0.58	1.11	0.66	0.8	0.83	0.86	1.45	1.19
	3297	3007	2756	1915	2048	2018	2595	1846	2038	2414	2218	2070	2192	1892	2206	1876	4001	2805																					1.06	0.97	1.09	0.76	0.94	0.93	0.89	0.63	0.8	0.94	1.18
	3013	3339	2264	1805	2151	2627	3359	1712	2458	2989	1426		2390	1711	2203	1888	4182	3008																					0.97	1.08	0.9	0.71	0.99	1.21	1.15	0.58	0.96	1.17	0.76
	3071	3136	2989	1990	2320	2340	3222		3031	2260	2122	1278		1641	2427	2119	4070	2595																					0.99	1.01	1.18	0.79	1.06	1.07	1.1		1.19	0.88	1.12
	3268	3094															2847	2504																					1.05	1
[truncated: 7 more columns]

## Sheet: g
Description:	Heatmap showing LAMP1 silencing in hematopoietic stemcell subsets					(Scroll to the right)
Data:
LSKs	gMFI																			Average siCtrl																			Normalized data
	LNP-	LNP+	aNP8 -	aNP8+	aNP15-	aNP15+	aNP18-	aNP18+	aNP27-	aNP27+	aNP29-	aNP29+	aNP42-	aNP42+	aNP67-	aNP67+	aNP72-	aNP72+		LNP-		aNP8 -		aNP15-		aNP18-		aNP27-		aNP29-		aNP42-		aNP67-		aNP72-			LNP-	LNP+	aNP8 -	aNP8+	aNP15-	aNP15+	aNP18-	aNP18+	aNP27-	aNP27+	aNP29-
	3650	2559	2013	957	1675	931	3056	1088	2774	2450	1260	1857	1728	1299	1806	1113	2494	2369		3364.25		2031.6		1713		2401		2234.6		1900.8		1797.5		1987.4		2553			1.08	0.76	0.99	0.47	0.98	0.54	1.27	0.45	1.24	1.1	0.66
	3112	3058	1853	737	2188	1010	2113	1283	1803	1942	2170	1247	1971	929	2404	1046	2493																						0.93	0.91	0.91	0.36	1.28	0.59	0.88	0.53	0.81	0.87	1.14
	3195	2385	2653	1148	1558	1081	2212	1139	1886	2178	4205	2269	1502	1233	1971	961	3420	1592																					0.95	0.71	1.31	0.57	0.91	0.63	0.92	0.47	0.84	0.97	2.21
	3500	2178	1832	979	1574	1209	2113	999	2146	2082	651		1989	1270	1750	1080	2231	2623																					1.04	0.65	0.9	0.48	0.92	0.71	0.88	0.42	0.96	0.93	0.34
			1807	1195	1570	1204	2511		2564	1677	1218	814		1082	2006	1232	2127	3164																							0.89	0.59	0.92	0.7	1.05		1.15	0.75	0.64
																																						Average:	1	0.7575	1	0.494	1.002	0.634	1	0.4675	1	0.924	0.998
																																						%Diff	0.2425		0.506		0.368		0.5325		0.076		0.183
LT-HSC	gMFI																			Average siCtrl																			Normalized data
	LNP-	LNP+	aNP8 -	aNP8+	aNP15-	aNP15+	aNP18-	aNP18+	aNP27-	aNP27+	aNP29-	aNP29+	aNP42-	aNP42+	aNP67-	aNP67+	aNP72-	aNP72+		LNP-		aNP8 -		aNP15-		aNP18-		aNP27-		aNP29-		aNP42-		aNP67-		aNP72-			LNP-	LNP+	aNP8 -	aNP8+	aNP15-	aNP15+	aNP18-	aNP18+	aNP27-	aNP27+	aNP29-
	4069	4326	2454	1090	2199	1151	3267	1150	3304	3909	1151	1174	2152	1628	2036	1180	3886	2665		4745.75		2599.2		1914.8		2517.4		2712.6		1696.4		2005.75		2339.8		3541.6			0.86	0.91	0.94	0.42	1.15	0.6	1.3	0.46	1.22	1.44	0.68
	5074		2780	908	2432	1157	2599	1323	2576	2478	2153	738	2459	1215	3225	1184	4127	3239																					1.07		1.07	0.35	1.27	0.6	1.03	0.53	0.95	0.91	1.27
	5685	4375	2843	1150	1554	1529	2226	1259	2042	2139	3075	935	1340	1616	1989	1171	3694	4063																					1.2	0.92	1.09	0.44	0.81	0.8	0.88	0.5	0.75	0.79	1.81
	4155	3765	2105	1110	1663	1232	1799	901	2745	2171	728		2072	1277	2176	1063	3556	3047																					0.88	0.79	0.81	0.43	0.87	0.64	0.71	0.36	1.01	0.8	0.43
		4170	2814	1240	1726	1423	2696		2896	1465	1375	749		1196	2273	1139	2445	5144																						0.88	1.08	0.48	0.9	0.74	1.07		1.07	0.54	0.81
																		1900
MPP	gMFI																			Average siCtrl																		Average:	1.0025	0.875	0.998	0.424	1	0.676	0.998	0.4625	1	0.896	1
	LNP-	LNP+	aNP8 -	aNP8+	aNP15-	aNP15+	aNP18-	aNP18+	aNP27-	aNP27+	aNP29-	aNP29+	aNP42-	aNP42+	aNP67-	aNP67+	aNP72-	aNP72+		LNP-		aNP8 -		aNP15-		aNP18-		aNP27-		aNP29-		aNP42-		aNP67-		aNP72-		%Diff	0.1275		0.574		0.324		0.5355		0.104		0.47
	2397	1847	1945	911	1628	878	3116	1088	2644	2193	1187	1184	1613	1329	1787	1180	2250	2160		2420.25		1882		1693.8		2475.4		2143.8		1423.4		1634.5		2056.2		2371.8			Normalized data
	2341	2567	1545	701	2194	950	2078	1338	1598	1854	1993	1871	1757	889	2423	1131	2159	3896																					LNP-	LNP+	aNP8 -	aNP8+	aNP15-	aNP15+	aNP18-	aNP18+	aNP27-	aNP27+	aNP29-
	2485	1769	2549	1225	1457	1042	2469	1182	1919	2234	2143	948	1382	1257	2272	975	3102	1528																					0.99	0.76	1.03	0.48	0.96	0.52	1.26	0.44	1.23	1.02	0.83
	2458	1631	1752	946	1440	1264	2056	1062	2107	1830	624		1786	1288	1748	1095	2086	2338																					0.97	1.06	0.82	0.37	1.3	0.56	0.84	0.54	0.75	0.86	1.4
		1691	1619	1198	1750	1220	2658		2451	1695	1170	1138		1163	2051	1253	2262	2478																					1.03	0.73	1.35	0.65	0.86	0.62	1	0.48	0.9	1.04	1.51
																		934																					1.02	0.67	0.93	0.5	0.85	0.75	0.83	0.43	0.98	0.85	0.44
																																								0.7	0.86	0.64	1.03	0.72	1.07		1.14	0.79	0.82
MyPs	gMFI																			Average siCtrl																		Average:	1.0025	0.784	0.998	0.528	1	0.634	1	0.4725	1	0.912	1
	LNP-	LNP+	aNP8 -	aNP8+	aNP15-	aNP15+	aNP18-	aNP18+	aNP27-	aNP27+	aNP29-	aNP29+	aNP42-	aNP42+	aNP67-	aNP67+	aNP72-	aNP72+		LNP-		aNP8 -		aNP15-		aNP18-		aNP27-		aNP29-		aNP42-		aNP67-		aNP72-		%Diff	0.2185		0.47		0.366		0.5275		0.088		0.0975
	2920	3011	2107	1494	1953	1806	3140	1625	3070	2689	1425	2323	2186	1851	2305	1817	2981	3112		3104		2525		2178.8		2930.8		2556.6		1887.4		2290		2337.8		355883333			Normalized data
	3055	2841	2509	1452	2422	1438	2338	2421	2186	3704	2246	1328	2392	1573	2548	1975	3272	3391																					LNP-	LNP+	aNP8 -	aNP8+	aNP15-	aNP15+	aNP18-	aNP18+	aNP27-	aNP27+	aNP29-
	3297	3007	2756	1915	2048	2018	2595	1846	2038	2414	2218	2070	2192	1892	2206	1876	4001	2805																					0.94	0.97	0.83	0.59	0.9	0.83	1.07	0.55	1.2	1.05	0.76
	3013	3339	2264	1805	2151	2627	3359	1712	2458	2989	1426		2390	1711	2203	1888	4182	3008																					0.98	0.92	0.99	0.58	1.11	0.66	0.8	0.83	0.86	1.45	1.19
	3071	3136	2989	1990	2320	2340	3222		3031	2260	2122	1278		1641	2427	2119	4070	2595																					1.06	0.97	1.09	0.76	0.94	0.93	0.89	0.63	0.8	0.94	1.18
	3268	3094															2847	2504																					0.97	1.08	0.9	0.71	0.99	1.21	1.15	0.58	0.96	1.17	0.76
																																							0.99	1.01	1.18	0.79	1.06	1.07	1.1		1.19	0.88	1.12
																																							1.05	1
CMP	gMFI																			Average siCtrl																		Average:	0.998333	0.991667	0.998	0.686	1	0.94	1.002	0.6475	1.002	1.098	1.002
	LNP-	LNP+	aNP8 -	aNP8+	aNP15-	aNP15+	aNP18-	aNP18+	aNP27-	aNP27+	aNP29-	aNP29+	aNP42-	aNP42+	aNP67-	aNP67+	aNP72-	aNP72+		LNP-		aNP8 -		aNP15-		aNP18-		aNP27-		aNP29-		aNP42-		aNP67-		aNP72-		%Diff	0.00666667		0.312		0.06		0.3545		-0.096		0.0745
	3565	3427	1990	1109	1943	999	3005	1268	3015	2511	1257	1343	1871	1469	2150	1242	3652	4324		366466667		2096.6		1829.6		2563.8		2470.4		1637.2		1908.75		2020.4		4293			Normalized data
	3676	3339	1920	906	2264	1086	2403	1442	2134	2271	2332	2771	2132	1086	2379	1193	4070	4509																					LNP-	LNP+	aNP8 -	aNP8+	aNP15-	aNP15+	aNP18-	aNP18+	aNP27-	aNP27+	aNP29-
	3815	3596	2779	1317	1620	1217	1975	1127	1708	1945	1931	1015	1584	1303	1518	1110	4655	3979																					0.97	0.94	0.95	0.53	1.06	0.55	1.17	0.49	1.22	1.02	0.77
	3501	3680	1828	1163	1753	1275	2611	1340	2212	2512	771		2048	1357	1854	1599	5025	4332																					1	0.91	0.92	0.43	1.24	0.59	0.94	0.56	0.86	0.92	1.42
	3558	3453	1966	1674	1568	1285	2825		3283	1893	1895	741		1160	2201	1830	4806	4093																					1.04	0.98	1.33	0.63	0.89	0.67	0.77	0.44	0.69	0.79	1.18
	3873	3433															3550	4288																					0.96	1	0.87	0.55	0.96	0.7	1.02	0.52	0.9	1.02	0.47
																																							0.97	0.94	0.94	0.8	0.86	0.7	1.1		1.33	0.77	1.16
																																							1.06	0.94
GMP	gMFI																			Average siCtrl																		Average:	1	0.951667	1.002	0.588	1.002	0.642	1	0.5025	1	0.904	1
	LNP-	LNP+	aNP8 -	aNP8+	aNP15-	aNP15+	aNP18-	aNP18+	aNP27-	aNP27+	aNP29-	aNP29+	aNP42-	aNP42+	aNP67-	aNP67+	aNP72-	aNP72+		LNP-		aNP8 -		aNP15-		aNP18-		aNP27-		aNP29-		aNP42-		aNP67-		aNP72-		%Diff	0.0483333		0.414		0.36		0.4975		0.096		0.105
	1313	1086	1519	1303	1559	1223	2413	1142	2494	2497	1329	1265	1431	1626	1874	1654	1454	1577		138383333		1765		1613.4		2108.6		2140.6		1598.8		1723		1875.8		184033333			Normalized data
	1273	1078	1661	1001	1974	1202	1813	1504	1872	1860	2000	940	1971	1409	2365	1610	1427	1950																					LNP-	LNP+	aNP8 -	aNP8+	aNP15-	aNP15+	aNP18-	aNP18+	aNP27-	aNP27+	aNP29-
	1234	1084	1788	1507	1616	1415	1792	1284	1560	1861	1644	3677	1597	1408	1758	1494	2101	1608																					0.95	0.78	0.86	0.74	0.97	0.76	1.14	0.54	1.17	1.17	0.83
	1426	1273	1888	1527	1593	1673	2186	1522	2053	2336	1633		1893	1490	1676	1491	1887	1751																					0.92	0.78	0.94	0.57	1.22	0.75	0.86	0.71	0.87	0.87	1.25
	1567	1273	1969	1550	1325	1608	2339		2724	2078	1388	949		1518	1706	1835	2036	1775																					0.89	0.78	1.01	0.85	1	0.88	0.85	0.61	0.73	0.87	1.03
	1490	1114															2137	1333																					1.03	0.92	1.07	0.87	0.99	1.04	1.04	0.72	0.96	1.09	1.02
																																							1.13	0.92	1.12	0.88	0.82	1	1.11		1.27	0.97	0.87
																																							1.08	0.81
																																						Average:	1	0.831667	1	0.782	1	0.886	1	0.645	1	0.994	1
																																						%Diff	0.168333		0.218		0.114		0.355		0.006		-0.0675
[truncated: 14 more columns]
