# Supplementary material for: Nature-inspired platform nanotechnology for RNA delivery to myeloid cells and their bone marrow progenitors
Source: Nat Nanotechnol. 2025 Feb 3;20(4):532–42. doi: 10.1038/s41565-024-01847-3 (PMC12014499; doi:10.1038/s41565-024-01847-3)
Supplement: Supplementary file 7 — Numerical and/or statistical source data. [file 41565_2024_1847_MOESM7_ESM.xlsx]

## Sheet: a
Description:	aNP18 composition
Data:
	DMPC	27 wt%
	MC3	27 wt%
	Cholesterol	36 wt%
	ApoA1	11 wt%

## Sheet: b
Description:	RNA content
Data:
	Recovery	Entrapment	Retention
	77	87	67
	110	85	94
	98	88	86
	98	90	88
	94	91	85
	77	93	71
	119	88	104
	93	89	83
	99	89	89
	105	88	92
Data plotted as:	Mean with SD

## Sheet: c
Description:	ApoA1 content
Data:
	ApoA1
	0.37
	0.27
	0.35
	0.49
	0.43
	0.31
	0.35
	0.26
Data plotted as:	Mean with SD

## Sheet: d
Description:	Size and Dispersity
Data:
	Number mean	PDI
	53	0.415
	61	0.322
	46	0.148
	49	0.137
	45	0.141
	49	0.093
	49	0.121
	51	0.108
	53	0.087
	51	0.083
Data plotted as:	Mean with SD

## Sheet: e
Description:	Zeta potential
Data:
	Zeta potential
	-18.8
	-25.3
	-21.44
	-18.4
	-18.8
	-17.5
Data plotted as:	Mean with SD

## Sheet: f
Description:	Cryo-EM of 6 aNP18 batches
Data:	N.A.

## Sheet: g
Description:	Biodistribution over time of aNP18
Data:
		15 min			1 h			4 h			24 h
	Blood	23.3	12.95	23	7.78	4.95	7.05	2.76	3.91	2.75	0.93	0.85	0.77
	Spleen	31.81	27.83	30.45	45.25	30.52	38.67	28.9	25.39	22.1	20.04	23.16	16.72
	Liver	45.14	40.91	48.21	63.38	42.79	55.24	33.51	30.09	27.74	20.63	21.55	22.99
	Lung	1.38	3.88	3.63	2.97	1.15	1.9	3.42	3.03	2.02	1.03	1.26	1.07
	Bone	1.04	0.53	0.93	1.14	1.05	1.35	1.33	1.45	1.68	1.86	3.21	2.86
	Muscle	0.36	0.44	0.45	0.62	0.34	0.46	0.44	0.31	0.45	0.2	0.18	0.17
	Tail	2.36	1.48	2.36	3.27	2.35	3.32	1.73	2.02	1.75	3.17	2.12	2.56
	Bone marrow	4.89	2.17	5.06	8.1	3.39	5.51	5.92	6.81	7.17	5.34	6	7.02
	Kidney	5.88	4.3	4.1	7.36	6.69	6.16	4.08	4.19	3.19	4.49	4.19	3.93
	Heart	5.1	3.3	4.47	2.13	1.39	2.28	0.47	0.63	0.6	0.33	0.28	0.34
	Brain	0.15	0.26	0.16	0.21	0.11	0.09	0.17	0.06	0.06	0.08	0.03	0.05

## Sheet: h
Description:	Schematic
Data:	N.A.

## Sheet: i
Description:	Schematic of treatment regiment
Data:	N.A.

## Sheet: j
Description:	CCR2 MFI BM Ly6Clo monocytes
Data:
	aNP18-siCtrl	aNP18-siCCR2
	2464	1309
	2289	2012
	2500	2094
	2719	1238
	2985	2018
Data plotted as:	Mean with SD
Statistical analysis:	Unpaired t-test

[truncated: 6 more sheets: k, l, m, n, o, p]
