# Supplementary material for: Nature-inspired platform nanotechnology for RNA delivery to myeloid cells and their bone marrow progenitors
Source: Nat Nanotechnol. 2025 Feb 3;20(4):532–42. doi: 10.1038/s41565-024-01847-3 (PMC12014499; doi:10.1038/s41565-024-01847-3)
Supplement: Supplementary file 8 — Numerical and/or statistical source data. [file 41565_2024_1847_MOESM8_ESM.xlsx]

## Sheet: a
Description:	aNP-ASO composition
Data:
	POPC	25.5
	ALC0315	51.5
	Cholesterol	13
	ApoA1	10

## Sheet: b
Description:	Cryo-EM
Data:	N.A.

## Sheet: c
Description:	Schematic
Data:	N.A.

## Sheet: d
Description:	Splice switching in percentage
Data:
	Dose	tRFP		EGFP
	12.5 nM	20	33	80	67
	25 nM	39	59	61	41
	50 nM	62	74	38	26
	100 nM	68	84	32	16
	200 nM	84	89	16	11
	50 nM scrambled	1		99
	200 nM scrambled	1	1	99	99
Data plotted as:	Mean with SD

## Sheet: e
Description:	Composition aNP-mRNA
Data:
	DMPC	19.5
	ALC0315	22
	Cholesterol	11
	Tricaprylin	39
	ApoA1	8.5

## Sheet: f
Description:	Cryo-EM
Data:	N.A.

## Sheet: g
Description:	Size and dispiersity
Data:
	Number mean	PDI
	70	0.149
	74	0.055
	70	0.091
	72	0.06
	72	0.051
	70	0.085
	77	0.075
	77	0.076
	76	0.064
	66	0.132
	65	0.068
	72	0.073
	77	0.062
	77	0.062
Data plotted as:	Mean with SD

## Sheet: h
Description:	RNA content
Data:
	Recovery	Entrapment	Retention
	64	81	52
	74	85	63
	59	86	51
	68	88	60
	56	91	52
	38	88	33
	37	79	29
	40	91	37
	32	77	25
	51	76	39
	51	80	41
	56	80	45
	76	93	71
	75	96	72
Data plotted as:	Mean with SD

## Sheet: i
Description:	Zeta potential
Data:
	aNP-mRNA
	-18.1
	-17.48
	-14.9
Data plotted as:	Mean with SD

## Sheet: j
Description:	Schematic
Data:	N.A.

[truncated: 2 more sheets: k, l]
