# Supplementary material for: Nature-inspired platform nanotechnology for RNA delivery to myeloid cells and their bone marrow progenitors
Source: Nat Nanotechnol. 2025 Feb 3;20(4):532–42. doi: 10.1038/s41565-024-01847-3 (PMC12014499; doi:10.1038/s41565-024-01847-3)
Supplement: Supplementary file 9 — Numerical and/or statistical source data. [file 41565_2024_1847_MOESM9_ESM.xlsx]

## Sheet: a
Description:	Ex vivo LAMP1 silencing with lipofectamine
Data:
	10 nM
	Scrambled	siLAMP1a	siLAMP1b	siLAMP1c	siLAMP1d	siLAMP1e	siLAMP1f	siLAMP1g	siLAMP1h
	79830	66873	64877	48849	71058	47154	49838	66427	51182
	81599	53086	48912	51533	60340	60564	49751	64102	59143
	99537
	86404
	100 nM
	Scrambled	siLAMP1a	siLAMP1b	siLAMP1c	siLAMP1d	siLAMP1e	siLAMP1f	siLAMP1g	siLAMP1h
	73196	71417	46534	60560	50751	57272	82565	82403	91812
	91328	74817	91451	52498	69052	71557	82317	78150	81084
	84330
	124191
Data plotted as:	Mean with SD

## Sheet: b
Description:	Ex vivo LAMP1 silencing with aNPs
Data:
	Untreated	aNP8 Ctrl	aNP8 LAMP1	aNP15 Ctrl	aNP15 LAMP1	aNP18 Ctrl	aNP18 LAMP1	aNP27 Ctrl	aNP27 LAMP1	aNP29 Ctrl	aNP29 LAMP1	aNP42 Ctrl	aNP42 LAMP1	aNP67 Ctrl	aNP67 LAMP1	aNP72 Ctrl	aNP72 LAMP1
	0.536	4.299	0.008	1.882	0.176	2.957	0.017	1.816	0.304	1.571	0.036	1.916	0.031	1.301	0.03	0.93	0.014
	1.44	0.55	0.03	1.69	0.11	0.71	0.03	0.71	0.3	0.43	0.12	0.93	0.03	0.15	0.11	0.52	0.02
	1.21	0.73	0.02	0.84	0.23	2.19	0.06	0.75	0.26	1.76	0.03	0.74	0.15	0.25	0.04	0.58	0.01

## Sheet: c
Description:	IC50 of LAMP1 silencing with aNP18
Data:	Log(dsiRNA)	aNP18
		Mean	SD
	2.69897	2.05	0.00099372
	2.39794	3.55	0.00388081
	2.09691	1.51	0.00177088
	1.79588	1.1	0.00041662
	1.49485	1.4	0.00047679
	1.19382	1.65	0.00480757
	0.89279	1.18	0.00053398
	0.59176	16.29	0.0001321
	0.29073	53.46
	-0.0103	81.4
	-0.31133	83.91
	-0.61236	100
Data plotted as:	Mean with SD
Statistics:	Non linear fit	log(inhibitor) vs. response -- Variable slope (four parameters)
		Best-fit values
		Bottom	0.7715
		Top	100
		LogIC50	0.282
		HillSlope	-2.079
		IC50	1.914
		Span	99.23
		95% CI (asymptotic)
		Bottom	-3.275 to 4.818
		LogIC50	0.2157 to 0.3484
		HillSlope	-2.653 to -1.504
		IC50	1.643 to 2.230
		Span	95.18 to 103.3
		Goodness of Fit
		Degrees of Freedom	9
		R squared	0.9897
		Sum of Squares	172.3
		Sy.x	4.376
