# Supplementary material for: Nature-inspired platform nanotechnology for RNA delivery to myeloid cells and their bone marrow progenitors
Source: Nat Nanotechnol. 2025 Feb 3;20(4):532–42. doi: 10.1038/s41565-024-01847-3 (PMC12014499; doi:10.1038/s41565-024-01847-3)
Supplement: Supplementary file 11 — Numerical and/or statistical source data. [file 41565_2024_1847_MOESM11_ESM.xlsx]

## Sheet: a
Description:	Bone marrow myeloid cells in vivo LAMP1 silencing
Data:
	BM Leukocytes																			BM Leukocytes																			BM Leukocytes
	LNP-	LNP+	aNP8 -	aNP8+	aNP15-	aNP15+	aNP18-	aNP18+	aNP27-	aNP27+	aNP29-	aNP29+	aNP42-	aNP42+	aNP67-	aNP67+	aNP72-	aNP72+		LNP-		aNP8 -		aNP15-		aNP18-		aNP27-		aNP29-		aNP42-		aNP67-		aNP72-			LNP-	LNP+	aNP8 -	aNP8+	aNP15-	aNP15+	aNP18-	aNP18+	aNP27-	aNP27+	aNP29-
	3031	1467	2735	1650	2232	1459	2809	1459			2446	1674	2064	1729	2615	1397	4729	3164		2711.83		2643.2		1971.2		2506.6		#DIV/0!		2017.6		1995.4		2352.6		4763.5			1.12	0.54	1.03	0.62	1.13	0.74	1.12	0.58			1.21
	2490	1668	3102	1521	1990	1168	2528	1756			2127	1696	2003	1348	2578		4691	4167																					0.92	0.62	1.17	0.58	1.01	0.59	1.01	0.7			1.05
	2910	1479	3239	1506	2013	1584	2425	1360			2434	1507	2035	1723	2552	2013	4878	4184																					1.07	0.55	1.23	0.57	1.02	0.8	0.97	0.54			1.21
	2404	1552	2203	1118	1927	1692	2350	1380			1365	1509	2103	1572	1840	1376	4845	4275																					0.89	0.57	0.83	0.42	0.98	0.86	0.94	0.55			0.68
	2861	1317	1937	1711	1694	1808	2421	1554			1716	1282	1772	1450	2178	1273	4458	3856																					1.06	0.49	0.73	0.65	0.86	0.92	0.97	0.62			0.85
	2575	1530															4980	3731																					0.95	0.56
	BM myeloid																			BM myeloid																			BM myeloid
	LNP-	LNP+	aNP8 -	aNP8+	aNP15-	aNP15+	aNP18-	aNP18+	aNP27-	aNP27+	aNP29-	aNP29+	aNP42-	aNP42+	aNP67-	aNP67+	aNP72-	aNP72+		LNP-		aNP8 -		aNP15-		aNP18-		aNP27-		aNP29-		aNP42-		aNP67-		aNP72-			LNP-	LNP+	aNP8 -	aNP8+	aNP15-	aNP15+	aNP18-	aNP18+	aNP27-	aNP27+	aNP29-
	3712	1387	2781	1446	2113	1261	2659	1392			2084	1252	1893	1606	2604	1226	5528	3014		3093.83		2527		1810.6		2283.8		#DIV/0!		1807.8		1697.4		2086		5218.5			1.2	0.45	1.1	0.57	1.17	0.7	1.16	0.61			1.15
	2694	1641	3141	1251	1788	951	2137	1512			1965	1267	1685	1063	2228		5207	4067																					0.87	0.53	1.24	0.5	0.99	0.53	0.94	0.66			1.09
	3192	1409	3069	1491	1730	1241	2128	1226			2326	1200	1532	1231	2184	1095	5669	4382																					1.03	0.46	1.21	0.59	0.96	0.69	0.93	0.54			1.29
	2793	1491	1668	1058	1747	1411	2080	1292			1117	1073	1811	1270	1519	1125	5397	3983																					0.9	0.48	0.66	0.42	0.96	0.78	0.91	0.57			0.62
	3243	1395	1976	1298	1675	1729	2415	1540			1547	955	1566	1110	1895	1106	4608	3814																					1.05	0.45	0.78	0.51	0.93	0.95	1.06	0.67			0.86
	2929	1389															4902	3766																					0.95	0.45
	BM DCs																			BM DCs																			BM DCs
	LNP-	LNP+	aNP8 -	aNP8+	aNP15-	aNP15+	aNP18-	aNP18+	aNP27-	aNP27+	aNP29-	aNP29+	aNP42-	aNP42+	aNP67-	aNP67+	aNP72-	aNP72+		LNP-		aNP8 -		aNP15-		aNP18-		aNP27-		aNP29-		aNP42-		aNP67-		aNP72-			LNP-	LNP+	aNP8 -	aNP8+	aNP15-	aNP15+	aNP18-	aNP18+	aNP27-	aNP27+	aNP29-
	5934	1701	3403	2233	3298	2598	3344	1660			3038	1949	2977	1733	5245	2518	18056	11596		5094.33		4086.6		3069.8		2960.2		#DIV/0!		2718.4		2997.2		3906.5		14701.5			1.16	0.33	0.83	0.55	1.07	0.85	1.13	0.56			1.12
	3197	1717	4275	1793	2932	2085	2315	1644			3156	1894	2972	2129	3579		10604	26080																					0.63	0.34	1.05	0.44	0.96	0.68	0.78	0.56			1.16
	6760	1647	3056	1791	3393	2051	2998	1603			2509	1717	3098	1977		3034	18436	14457																					1.33	0.32	0.75	0.44	1.11	0.67	1.01	0.54			0.92
	5966	2081	7435	1752	2721	2493	2891	2199			2365	1866	2785	2230	3618	2198	17428	17247																					1.17	0.41	1.82	0.43	0.89	0.81	0.98	0.74			0.87
	3937	2819	2264	1622	3005	2804	3253	8430			2524	1466	3154	2681	3184	2362	13658	26806																					0.77	0.55	0.55	0.4	0.98	0.91	1.1	2.85			0.93
	4772	3290															10027	11508																					0.94	0.65
	BM Macrophages																			BM Macrophages																			BM Macrophages
	LNP-	LNP+	aNP8 -	aNP8+	aNP15-	aNP15+	aNP18-	aNP18+	aNP27-	aNP27+	aNP29-	aNP29+	aNP42-	aNP42+	aNP67-	aNP67+	aNP72-	aNP72+		LNP-		aNP8 -		aNP15-		aNP18-		aNP27-		aNP29-		aNP42-		aNP67-		aNP72-			LNP-	LNP+	aNP8 -	aNP8+	aNP15-	aNP15+	aNP18-	aNP18+	aNP27-	aNP27+	aNP29-
	28505	4179	5907	2310	4275	2534	6986	2684			3647	2690	4459	2684	5207	2249	58802	36106		21646.2		5677.2		4127		5541.4		#DIV/0!		4194.2		3491.8		4732.6		57948.3			1.32	0.19	1.04	0.41	1.04	0.61	1.26	0.48			0.87
	18570	10236	6198	2392	4729	1928	5751	2945			4975	2346	3429	2266	5345		48950	68445																					0.86	0.47	1.09	0.42	1.15	0.47	1.04	0.53			1.19
	21149	6615	7619	2713	3704	2585	5611	1964			6762	2192	3054	2099	5061	2253	44993	77391																					0.98	0.31	1.34	0.48	0.9	0.63	1.01	0.35			1.61
	16963	7912	3892	1784	3531	3348	4491	2077			2339	1827	3499	2075	3797	1987	71913	85826																					0.78	0.37	0.69	0.31	0.86	0.81	0.81	0.37			0.56
	24702	4745	4770	3835	4396	5044	4868	2120			3248	2297	3018	1900	4253	2103	54039	85679																					1.14	0.22	0.84	0.68	1.07	1.22	0.88	0.38			0.77
	19988	6438															68993	67186																					0.92	0.3
	BM Monocytes																			BM Monocytes																			BM Monocytes
	LNP-	LNP+	aNP8 -	aNP8+	aNP15-	aNP15+	aNP18-	aNP18+	aNP27-	aNP27+	aNP29-	aNP29+	aNP42-	aNP42+	aNP67-	aNP67+	aNP72-	aNP72+		LNP-		aNP8 -		aNP15-		aNP18-		aNP27-		aNP29-		aNP42-		aNP67-		aNP72-			LNP-	LNP+	aNP8 -	aNP8+	aNP15-	aNP15+	aNP18-	aNP18+	aNP27-	aNP27+	aNP29-
	3772	2520	2689	2300	2588	2453	2569	1945			2619	1973	2834	2125	3876	3035	4145	3575		3050.33		2313.2		2388.6		2488.4		#DIV/0!		2379.4		2781.8		3393.8		4106			1.24	0.83	1.16	0.99	1.08	1.03	1.03	0.78			1.1
	3286	2743	2802	1896	2235	1980	2666	2098			2650	2046	2639	2676	3897		4291	3277																					1.08	0.9	1.21	0.82	0.94	0.83	1.07	0.84			1.11
	3253	2251	2560	1705	2536	2122	2612	1804			2303	1806	2916	2222	3245	2880	5013	3386																					1.07	0.74	1.11	0.74	1.06	0.89	1.05	0.72			0.97
	2995	2622	1633	2004	2174	2289	2325	2442			2187	2317	2328	2468	3027	2605	3950	3710																					0.98	0.86	0.71	0.87	0.91	0.96	0.93	0.98			0.92
	2460	2638	1882	1698	2410	2160	2270	2039			2138	1893	3192	2254	2924	2707	3775	4099																					0.81	0.86	0.81	0.73	1.01	0.9	0.91	0.82			0.9
	2536	2289															3462	3534																					0.83	0.75
	BM Monocytes Ly6Chi																			BM Monocytes Ly6Chi																			BM Monocytes Ly6Chi
	LNP-	LNP+	aNP8 -	aNP8+	aNP15-	aNP15+	aNP18-	aNP18+	aNP27-	aNP27+	aNP29-	aNP29+	aNP42-	aNP42+	aNP67-	aNP67+	aNP72-	aNP72+		LNP-		aNP8 -		aNP15-		aNP18-		aNP27-		aNP29-		aNP42-		aNP67-		aNP72-			LNP-	LNP+	aNP8 -	aNP8+	aNP15-	aNP15+	aNP18-	aNP18+	aNP27-	aNP27+	aNP29-
	4097	3080	2761	2371	2574	2529	2729	2117			2770	2087	3032	2552	3947	3234	4411	3719		3238.17		2369.6		2328.2		2573.6		#DIV/0!		2498.8		2923		3482.6		4367.17			1.27	0.95	1.17	1	1.11	1.09	1.06	0.82			1.11
	3562	3247	2926	1904	2203	2027	2841	2426			2892	2288	2819	2968	4099		4661	3484																					1.1	1	1.23	0.8	0.95	0.87	1.1	0.94			1.16
	3369	2821	2587	1700	2490	2219	2698	2016			2407	2013	3045	2452	3252	2914	5313	3536																					1.04	0.87	1.09	0.72	1.07	0.95	1.05	0.78			0.96
	3298	2983	1634	2069	2101	2372	2310	2680			2219	2554	2397	2691	3100	2722	4176	4008																					1.02	0.92	0.69	0.87	0.9	1.02	0.9	1.04			0.89
	2530	3120	1940	1689	2273	2015	2290	2347			2206	1994	3322	2516	3015	2904	3991	4306																					0.78	0.96	0.82	0.71	0.98	0.87	0.89	0.91			0.88
	2573	2563															3651	3662																					0.79	0.79
	BM Monocytes Ly6Clo																			BM Monocytes Ly6Clo																			BM Monocytes Ly6Clo
	LNP-	LNP+	aNP8 -	aNP8+	aNP15-	aNP15+	aNP18-	aNP18+	aNP27-	aNP27+	aNP29-	aNP29+	aNP42-	aNP42+	aNP67-	aNP67+	aNP72-	aNP72+		LNP-		aNP8 -		aNP15-		aNP18-		aNP27-		aNP29-		aNP42-		aNP67-		aNP72-			LNP-	LNP+	aNP8 -	aNP8+	aNP15-	aNP15+	aNP18-	aNP18+	aNP27-	aNP27+	aNP29-
	2511	839	2117	1407	2471	1735	1915	1012			2087	1330	2142	1131	3244	1804	2651	1860		2277.83		1775.4		2275.4		1913.4		#DIV/0!		1932		2061.6		2609.8		2719.83			1.1	0.37	1.19	0.79	1.09	0.76	1	0.53			1.08
	2339	968	1835	1212	2066	1536	1639	1030			1950	1393	2050	1564	2579		2702	1508																					1.03	0.42	1.03	0.68	0.91	0.68	0.86	0.54			1.01
	2434	869	2011	1171	2301	1552	2043	1000			1918	1377	2060	1389	2662	2029	3306	1956																					1.07	0.38	1.13	0.66	1.01	0.68	1.07	0.52			0.99
	1915	850	1436	1142	2178	1811	2053	1229			1735	1596	1957	1474	2380	1186	2554	1414																					0.84	0.37	0.81	0.64	0.96	0.8	1.07	0.64			0.9
	2096	920	1478	1053	2361	2139	1917	910			1970	1362	2099	1405	2184	1424	2833	2186																					0.92	0.4	0.83	0.59	1.04	0.94	1	0.48			1.02
	2372	896															2273	1999																					1.04	0.39
	BM Neutrophils																			BM Neutrophils																			BM Neutrophils
	LNP-	LNP+	aNP8 -	aNP8+	aNP15-	aNP15+	aNP18-	aNP18+	aNP27-	aNP27+	aNP29-	aNP29+	aNP42-	aNP42+	aNP67-	aNP67+	aNP72-	aNP72+		LNP-		aNP8 -		aNP15-		aNP18-		aNP27-		aNP29-		aNP42-		aNP67-		aNP72-			LNP-	LNP+	aNP8 -	aNP8+	aNP15-	aNP15+	aNP18-	aNP18+	aNP27-	aNP27+	aNP29-
	2123	828	2181	990	1769	902	2013	956			1393	907	1544	1359	2299	760	1788	996		1801.17		1787.2		1377		1624.4		#DIV/0!		1314.2		1278.6		1539		1736.5			1.18	0.46	1.22	0.55	1.28	0.66	1.24	0.59			1.06
	1386	916	1926	944	1454	644	1305	1032			1626	826	1331	663	1691		1552	1301																					0.77	0.51	1.08	0.53	1.06	0.47	0.8	0.64			1.24
	1872	850	2215	831	1252	951	1418	802			1750	757	1059	895	1411	779	2122	1074																					1.04	0.47	1.24	0.46	0.91	0.69	0.87	0.49			1.33
	1500	1124	1130	605	1174	1106	1522	725			743	772	1462	948	1048	686	1707	1584																					0.83	0.62	0.63	0.34	0.85	0.8	0.94	0.45			0.57
	2272	787	1484	1046	1236	1363	1864	777			1059	713	997	767	1246	769	1543	1349																					1.26	0.44	0.83	0.59	0.9	0.99	1.15	0.48			0.81
	1654	861															1707	1441																					0.92	0.48
Data plotted as:	Mean with SD
Statistics:	Ordinary one-way ANOVA with Bonferroni multiple comparisons test
	ANOVA performed per cell subset
	siLAMP1 (+) sample was compared to its control (siCtrl (-))
[truncated: 7 more columns]
