# Supplementary material for: Nature-inspired platform nanotechnology for RNA delivery to myeloid cells and their bone marrow progenitors
Source: Nat Nanotechnol. 2025 Feb 3;20(4):532–42. doi: 10.1038/s41565-024-01847-3 (PMC12014499; doi:10.1038/s41565-024-01847-3)
Supplement: Supplementary file 12 — Numerical and/or statistical source data. [file 41565_2024_1847_MOESM12_ESM.xlsx]

## Sheet: a
Description:	Spleen myeloid cells in vivo LAMP1 silencing
Data:
	Sp Leukocytes																			Sp Leukocytes																			Sp Leukocytes
	LNP-	LNP+	aNP8 -	aNP8+	aNP15-	aNP15+	aNP18-	aNP18+	aNP27-	aNP27+	aNP29-	aNP29+	aNP42-	aNP42+	aNP67-	aNP67+	aNP72-	aNP72+		LNP-		aNP8 -		aNP15-		aNP18-		aNP27-		aNP29-		aNP42-		aNP67-		aNP72-			LNP-	LNP+	aNP8 -	aNP8+	aNP15-	aNP15+	aNP18-	aNP18+	aNP27-	aNP27+	aNP29-
	2311	1448	1746	1274	1323	1264	2236	1374			1581	1199	1346	1052	1330	1015	2874	2442		2000		1554.5		1451.6		2263.8		#DIV/0!		1532.6		1351.2		1503		3008.33			1.16	0.72	1.12	0.82	0.91	0.87	0.99	0.61			1.03
	2011	1388	1519	1307	1451	1236	2133	1368			1467	1165	1460	1159	1204	1038	3234	2197																					1.01	0.69	0.98	0.84	1	0.85	0.94	0.6			0.96
	2364	1390	1490	1658	1566	1070	2427	1332			1501	1220	1297	1217	1199	1196	2698	1608																					1.18	0.7	0.96	1.07	1.08	0.74	1.07	0.59			0.98
	1746	1374	1463	1561	1375	1094	2014	1390			1568	1223	1428	908	1742	1132	2998	2197																					0.87	0.69	0.94	1	0.95	0.75	0.89	0.61			1.02
	1851	1206		1302	1543	1292	2509	1516			1546	1311	1225	1005	2040	1177	3311	2240																					0.93	0.6		0.84	1.06	0.89	1.11	0.67			1.01
	1717	1090															2935	1903																					0.86	0.55
	Sp myeloid																			Sp myeloid																			Sp myeloid
	LNP-	LNP+	aNP8 -	aNP8+	aNP15-	aNP15+	aNP18-	aNP18+	aNP27-	aNP27+	aNP29-	aNP29+	aNP42-	aNP42+	aNP67-	aNP67+	aNP72-	aNP72+		LNP-		aNP8 -		aNP15-		aNP18-		aNP27-		aNP29-		aNP42-		aNP67-		aNP72-			LNP-	LNP+	aNP8 -	aNP8+	aNP15-	aNP15+	aNP18-	aNP18+	aNP27-	aNP27+	aNP29-
	4650	1907	2105	1671	1531	1322	1889	1332			1467	1541	2046	1114	1373	1566	6246	3346		4162.67		1894.75		1584.4		2205.4		#DIV/0!		1693.4		1747.4		1785.6		7200.33			1.12	0.46	1.11	0.88	0.97	0.83	0.86	0.6			0.87
	3594	2207	1812	1683	1506	1281	2265	1366			1963	1598	1577	1294	1516	1540	6285	4297																					0.86	0.53	0.96	0.89	0.95	0.81	1.03	0.62			1.16
	4204	1833	1891	1996	1653	1111	2414	1370			1435	1200	1850	1993	1481	1758	7993	2547																					1.01	0.44	1	1.05	1.04	0.7	1.09	0.62			0.85
	4044	1760	1771	1815	1468	1385	2237	1604			1755	1854	1647	1088	2105	1343	7554	2728																					0.97	0.42	0.93	0.96	0.93	0.87	1.01	0.73			1.04
	4382	1979		1645	1764	1699	2222	1526			1847	1191	1617	1053	2453	1814	7976	4171																					1.05	0.48		0.87	1.11	1.07	1.01	0.69			1.09
	4102	1745															7148	3995																					0.99	0.42
	Sp DCs																			Sp DCs																			Sp DCs
	LNP-	LNP+	aNP8 -	aNP8+	aNP15-	aNP15+	aNP18-	aNP18+	aNP27-	aNP27+	aNP29-	aNP29+	aNP42-	aNP42+	aNP67-	aNP67+	aNP72-	aNP72+		LNP-		aNP8 -		aNP15-		aNP18-		aNP27-		aNP29-		aNP42-		aNP67-		aNP72-			LNP-	LNP+	aNP8 -	aNP8+	aNP15-	aNP15+	aNP18-	aNP18+	aNP27-	aNP27+	aNP29-
	4278	1843	2660	2626	1941	1574	2143	1550			1966	1992	2068	1324	2402	1859	4625	3294		3781.33		2356.5		1832.6		2669.2		#DIV/0!		1968.4		2094.2		3070		4776.83			1.13	0.49	1.13	1.11	1.06	0.86	0.8	0.58			1
	3655	1627	2355	2742	1743	1562	2634	1715			2144	1939	2303	1510	2739	1987	5357	4502																					0.97	0.43	1	1.16	0.95	0.85	0.99	0.64			1.09
	3791	1975	2293	3290	1738	1315	2966	1714			1885	1481	2109	1428	4300	2400	5286	2469																					1	0.52	0.97	1.4	0.95	0.72	1.11	0.64			0.96
	3614	1754	2118	2406	1782	1409	3077	1939			1920	1743	1872	1498	2789	1930	4175	2584																					0.96	0.46	0.9	1.02	0.97	0.77	1.15	0.73			0.98
	3626	1432		2558	1959	1947	2526	1919			1927	1650	2119	1473	3120	2173	5008	3941																					0.96	0.38		1.09	1.07	1.06	0.95	0.72			0.98
	3724	1581															4210	3098																					0.98	0.42
	Sp Macrophages																			Sp Macrophages																			Sp Macrophages
	8684	2919	4496	3236	1824	1362	4323	1903			2356	2364	2363	1364	2827	2092	7437	1123		LNP-		aNP8 -		aNP15-		aNP18-		aNP27-		aNP29-		aNP42-		aNP67-		aNP72-			LNP-	LNP+	aNP8 -	aNP8+	aNP15-	aNP15+	aNP18-	aNP18+	aNP27-	aNP27+	aNP29-
	8125	4982	4093	2662	2152	1546	4932	1807			2364	2905	2345	1789	3618	2515	8659	1599		8597.2		4010		2055		5048.25		#DIV/0!		2405.5		2447		3554		7033.2			0.95	0.58	1.02	0.66	1.05	0.75	0.98	0.36			0.98
	8207	3821	4159	4901	1645	1898	4615	1834			2208	1732	2990	1721	2967	2460	7049	1285																					0.95	0.44	1.04	1.22	0.8	0.92	0.91	0.36			0.92
	9579	2622	3778	4442	2052	1661	5164	1965			2650	2574	2077	1521	4462	1835	7552	2055																					1.11	0.3	0.94	1.11	1	0.81	1.02	0.39			1.1
	9151	6771		2465	2371	1574	5482	2007			2400	1937	2376	1562	3169	2443	5472	591																					1.06	0.79		0.61	1.15	0.77	1.09	0.4			1
	7924	2415															6434	753																					0.92	0.28
	Sp Monocytes																			Sp Monocytes																			Sp Monocytes
	LNP-	LNP+	aNP8 -	aNP8+	aNP15-	aNP15+	aNP18-	aNP18+	aNP27-	aNP27+	aNP29-	aNP29+	aNP42-	aNP42+	aNP67-	aNP67+	aNP72-	aNP72+		LNP-		aNP8 -		aNP15-		aNP18-		aNP27-		aNP29-		aNP42-		aNP67-		aNP72-			LNP-	LNP+	aNP8 -	aNP8+	aNP15-	aNP15+	aNP18-	aNP18+	aNP27-	aNP27+	aNP29-
	5321	3377	3119	3479	2943	2811	3189	3072			2904	2575	3007	2387	4016	3590	3898	4333		4250.5		3069		2889.8		3993.8		#DIV/0!		2828.8		2827		4111.8		4233.83			1.25	0.79	1.02	1.13	1.02	0.97	0.8	0.77			1.03
	4509	3034	3203	3625	2569	2758	4076	3045			2989	2665	2805	2802	4017	3283	4605	3328																					1.06	0.71	1.04	1.18	0.89	0.95	1.02	0.76			1.06
	4504	2765	2728	3447	3189	2206	4752	2926			2786	2391	2830	2638	3336	3446	3913	3183																					1.06	0.65	0.89	1.12	1.1	0.76	1.19	0.73			0.98
	3858	2706	3226	3205	2863	2667	3939	2948			2765	2643	2593	2416	4617	3147	4433	3297																					0.91	0.64	1.05	1.04	0.99	0.92	0.99	0.74			0.98
	3721	2567		3583	2885	2518	4013	3287			2700	2515	2900	2412	4573	3713	4128	3970																					0.88	0.6		1.17	1	0.87	1	0.82			0.95
	3590	2830															4426	5701																					0.84	0.67
	Sp Monocytes Ly6Chi																			Sp Monocytes Ly6Chi																			Sp Monocytes Ly6Chi
	LNP-	LNP+	aNP8 -	aNP8+	aNP15-	aNP15+	aNP18-	aNP18+	aNP27-	aNP27+	aNP29-	aNP29+	aNP42-	aNP42+	aNP67-	aNP67+	aNP72-	aNP72+		LNP-		aNP8 -		aNP15-		aNP18-		aNP27-		aNP29-		aNP42-		aNP67-		aNP72-			LNP-	LNP+	aNP8 -	aNP8+	aNP15-	aNP15+	aNP18-	aNP18+	aNP27-	aNP27+	aNP29-
	5601	4331	3661	4148	3154	3226	3409	3796			3041	2874	3140	2613	4409	4015	3988	4710		4397.5		3449.25		3107.6		4412		#DIV/0!		3003		3026		4531.4		4296.5			1.27	0.98	1.06	1.2	1.01	1.04	0.77	0.86			1.01
	4618	3954	3375	4060	2680	3034	4505	4014			3237	3234	2894	3132	4351	3652	4831	3542																					1.05	0.9	0.98	1.18	0.86	0.98	1.02	0.91			1.08
	4549	3546	3318	4129	3556	2438	5285	3700			2953	2796	3111	3174	3669	3813	3873	3179																					1.03	0.81	0.96	1.2	1.14	0.78	1.2	0.84			0.98
	4179	3497	3443	3850	3093	3012	4311	4312			2933	2844	2642	2725	5172	3787	4280	4501																					0.95	0.8	1	1.12	1	0.97	0.98	0.98			0.98
	3798	3503		4367	3055	2602	4550	4064			2851	2762	3343	2617	5056	4243	4280	4487																					0.86	0.8		1.27	0.98	0.84	1.03	0.92			0.95
	3640	3526															4527	3565																					0.83	0.8
	Sp Monocytes Ly6Clo																			Sp Monocytes Ly6Clo																			Sp Monocytes Ly6Clo
	LNP-	LNP+	aNP8 -	aNP8+	aNP15-	aNP15+	aNP18-	aNP18+	aNP27-	aNP27+	aNP29-	aNP29+	aNP42-	aNP42+	aNP67-	aNP67+	aNP72-	aNP72+		LNP-		aNP8 -		aNP15-		aNP18-		aNP27-		aNP29-		aNP42-		aNP67-		aNP72-			LNP-	LNP+	aNP8 -	aNP8+	aNP15-	aNP15+	aNP18-	aNP18+	aNP27-	aNP27+	aNP29-
	4183	1576	2281	1940	2118	1807	2419	1629			2164	1832	2325	1516	3254	2181	3240	2892		3482.83		2326.75		2141.2		2822.2		#DIV/0!		2108.8		2155.6		3177.8		3399.67			1.2	0.45	0.98	0.83	0.99	0.84	0.86	0.58			1.03
	3748	1278	2399	2272	2116	1855	2796	1526			2252	1550	2327	1604	3111	2206	3694	2315																					1.08	0.37	1.03	0.98	0.99	0.87	0.99	0.54			1.07
	4016	1309	2040	1984	2064	1551	3275	1503			2163	1702	2139	1478	2531	2441	3386	2549																					1.15	0.38	0.88	0.85	0.96	0.72	1.16	0.53			1.03
	2884	1355	2587	2255	2136	1576	2906	1793			1870	1903	2142	1459	3478	1824	3306	1856																					0.83	0.39	1.11	0.97	1	0.74	1.03	0.64			0.89
	2943	1214		1931	2272	1686	2715	1660			2095	1668	1845	1649	3515	2272	3430	2488																					0.85	0.35		0.83	1.06	0.79	0.96	0.59			0.99
	3123	1122															3342																						0.9	0.32
	Sp Neutrophils																			Sp Neutrophils																			Sp Neutrophils
	LNP-	LNP+	aNP8 -	aNP8+	aNP15-	aNP15+	aNP18-	aNP18+	aNP27-	aNP27+	aNP29-	aNP29+	aNP42-	aNP42+	aNP67-	aNP67+	aNP72-	aNP72+		LNP-		aNP8 -		aNP15-		aNP18-		aNP27-		aNP29-		aNP42-		aNP67-		aNP72-			LNP-	LNP+	aNP8 -	aNP8+	aNP15-	aNP15+	aNP18-	aNP18+	aNP27-	aNP27+	aNP29-
	1328	675	1576	1130	829	479	1875	976			1183	804	1059	658	774	976	3089	3063		1495.2		1426.33		852.75		1930		#DIV/0!		1023.25		959.75		1188.5		4618.2			0.89	0.45	1.1	0.79	0.97	0.56	0.97	0.51			1.16
	1454	678	1256	1578	856	391	1617	896			870	730	944	1366	824	1145	3736	1598																					0.97	0.45	0.88	1.11	1	0.46	0.84	0.46			0.85
	1205	877	1447	1572	752	540	1890	1053			996	812	808	581	1508	963	6822	1010																					0.81	0.59	1.01	1.1	0.88	0.63	0.98	0.55			0.97
	2537	722		1225	974	662	2338	1151			1044	816	1028	511	1648	1120	4413	1520																					1.7	0.48		0.86	1.14	0.78	1.21	0.6			1.02
	952	648															5031	1988																					0.64	0.43
Data plotted as:	Mean with SD
Statistics:	Ordinary one-way ANOVA with Bonferroni multiple comparisons test
	ANOVA performed per cell subset
	siLAMP1 (+) sample was compared to its control (siCtrl (-))
[truncated: 7 more columns]
