# Supplementary material for: Nature-inspired platform nanotechnology for RNA delivery to myeloid cells and their bone marrow progenitors
Source: Nat Nanotechnol. 2025 Feb 3;20(4):532–42. doi: 10.1038/s41565-024-01847-3 (PMC12014499; doi:10.1038/s41565-024-01847-3)
Supplement: Supplementary file 13 — Numerical and/or statistical source data. [file 41565_2024_1847_MOESM13_ESM.xlsx]

## Sheet: a
Description:	Biodisitribution of aNP18, 24 hours, Ex vivo gamma counting
Data:
		aNP18
	Bone marrow	6.74	11.83	7.62	7.19	6.82	9.8	5.34	6	7.02
	Spleen	26.5	24.82	21.8	24.94	18.91	19.56	20.04	23.16	16.72
	Heart	0.5	0.39	0.51	0.36	0.41	0.37	0.33	0.28	0.34
	Lung	1.92	2.06	3.22	2.02	3.5	3.22	1.03	1.26	1.07
	Bone	1.98	3.08	3.07	3.47	2.31	3.18	1.86	3.21	2.86
	Muscle	0.24	0.32	0.17	0.63	0.2	0.22	0.2	0.18	0.17
	Tail	2.33	1.67	1.59	1.37	1.37	1.08	3.17	2.12	2.56
	Blood	1.65	1.61	1.96	0.75	1.22	1.23	0.93	0.85	0.77
	Brain	0.07	0.19	0.07	0.03	0.06	0.04	0.08	0.03	0.05
	Liver	18.32	20.08	18.29	15.15	16.13	16.24	20.63	21.55	22.99
	Kidney	5.04	7.57	6.31	5.16	5.64	6.12	4.49	4.19	3.93
Data plotted as:	Mean with SD

## Sheet: b
Description:	Blood tox markers after 1 injection of aNP18
Data:
	ALAT, day 1			ASAT, day 1			Creatinine, day 1			Urea, day 1
	PBS	aNP 18		PBS	aNP 18		PBS	aNP 18		PBS	aNP 18
	31	37		139	93		9.7	5.9		9.1	9
		40			231		13.9	6.5		8.8	8.9
		32			117		5.3	5		9.6	10.3
		30			84			5			7.7
	ALAT, day 3			ASAT, day 3			Creatinine, day 3			Urea, day 3
	PBS	aNP 18		PBS	aNP 18		PBS	aNP 18		PBS	aNP 18
	36	33		163	123		12.7	5.3		9.1	9
	32	42		276	192		14.7	5			7.2
	38	35			94		16.3	10.2		8.5	8.6
		48						12.4		9.1	10.4
Data plotted as:	mean with SD

## Sheet: c
Description:	Cytokine levels after a single injection of aNP18
Data:
	TNFa				TNFa
	PBS	LPS	aNP18		PBS	LPS	aNP18
	18.588	44.709	15.85		857.541	61475	3021.83
	47.821	41.3	18.401		396.957	50263.7	2172.07
	21.926	94.357	18.641		4313.57	72983.8	857.541
	40.473	39.251	18.641				2342.49
Data plotted as:	Mean with SD
Statistics:	Ordinary one-way ANOVA with Bonferroni multiple comparison
