# Supplementary material for: Nature-inspired platform nanotechnology for RNA delivery to myeloid cells and their bone marrow progenitors
Source: Nat Nanotechnol. 2025 Feb 3;20(4):532–42. doi: 10.1038/s41565-024-01847-3 (PMC12014499; doi:10.1038/s41565-024-01847-3)
Supplement: Supplementary file 14 — Numerical and/or statistical source data. [file 41565_2024_1847_MOESM14_ESM.xlsx]

## Sheet: a
Description:	Screening of siCCR2 constructs
Data:
		1 nM		10 nM		100 nM
	aNP 18 siCtrl	0.00097005	0.00090297	0.0012699	0.00104183	0.00120227	0.00104099
	aNP 18 CCR2a	0.00122494	0.00102425	0.00092794	0.00079056	0.00095902	0.00041669
	aNP 18 CCR2b	0.00058453	0.00091903	0.00062121	0.00084284	0.00031369	0.00042957

## Sheet: b
Description:	Number of CCR2+ myeloid cells per gram of tumor tissue
Data:
	aNP18-siCtrl	aNP18-siCCR2
	86300	43600
	75700	89400
	249000	126000
	273000	136000
		73100
Data plotted as:	Mean with SD
Statistics:	Unpaired t test

## Sheet: c
Description:	Fraction of CCR2+ myloid cells within tumor tissue
Data:
	aNP18-Ctrl	aNP18-siCCR2
	28.6	7.84
	24	18.7
	33.4	13.3
	36.1	24.3
		17.5
Data plotted as:	Mean with SD
Statistics:	Unpaired t test

## Sheet: d
Description:	Tumor volume
Data:
	Days	aNP18-siCCR2					aNP18-siCtrl
	0	21.21	23.56	50.27	28.86	28.86	18.85	38.48	38.48	50.27	90.12
	1	25.92	51.31	50.27	9.42	41.89	14.73	28.27	48.11	50.27	71.21
	2	18	28.27	50.27	54.45	37.7	18	28.27	58.64	50.27	142.55
	3	21.21	35.28	54.45	50.27	33.51	14.14	23.56	58.64	46.08	143.99
	5	14.14	54.52	104.72	58.32	28.86	14.14	14.14	62.83	50.27	235.62
	6	14.14	62.83	118.79	58.64	41.89	8.38	14.14	67.02	58.64	309.71
	8	14.14	79.52	243.74	126.71	78.54	14.14	14.14	79.59	74.22	384.85
	10	8.38	235.62	382.88	256.56	131.95	21.21	25.66	142.55	91.63	605.28
	12	74.22	243.34	865.9	466.53	256.56	32.07	46.08	207.35	221.22	1267.11
	14	165.92	593.76	1504.3	934.82	466.53	58.32	113.1	590.68	309.25	1858.25
Data plotted as:	Each replicate has been plotted
Statistics:

## Sheet: e
Description:	Mouse weight
Data:
	Days	aNP18-siCCR2					aNP18-siCtrl
	0	22	18.8	23.3	21.3	20.3	21	20.3	20.1	20.5	20.9
	1	21.6	19.4	24	21.4	20	20.5	19.1	20.1	21.4	20.2
	2	20.5	20.6	22.7	19.4	20.4	20.6	21.5	20	20.2	18.6
	3	20.3	20.1	22.3	19.9	21.1	20.3	21.2	20.1	20.1	19.1
	5	21.2	20.7	22.1	20.3	21.2	20.5	22.2	19.8	21.4	20.1
	6	20.6	20	21.6	19.4	20.5	19.8	21.2	19.5	20.6	19.4
	8	20.6	20.3	22	20.5	20.7	20	20.7	20.1	21.5	20.2
	10	20.3	20.6	22.2	19.3	21	20.2	22	20	20.2	19.2
	12	20.9	20.1	20.3	20.5	19.7	19.9	20.5	19.6	20.8	21.6
	14	21.3	21.5	21.7	19.4	20.3	20.7	22.2	20.5	21.2	21
Data plotted as:	Each replicate has been plotted
