# Supplementary material for: Nature-inspired platform nanotechnology for RNA delivery to myeloid cells and their bone marrow progenitors
Source: Nat Nanotechnol. 2025 Feb 3;20(4):532–42. doi: 10.1038/s41565-024-01847-3 (PMC12014499; doi:10.1038/s41565-024-01847-3)
Supplement: Supplementary file 15 — Numerical and/or statistical source data. [file 41565_2024_1847_MOESM15_ESM.xlsx]

## Sheet: a
Description:	aNP18-siRNA shelf life
Data:
	Weeks	RNA Entrapment				Number mean				PDI
	0	94.9	94.5	92.3		45	45	45		0.129	0.176	0.186
	1	92.5	93.4	92.8		43	46	44		0.165	0.134	0.14
	2	92	91.4	89.3		43	46	51		0.148	0.17	0.213
	3	87	88.7	86.9		48	46	43		0.179	0.149	0.175
	4	92	93.5	92.3		48	46	41		0.213	0.218	0.238
	5
	6	87.3	89.5	86.7		48	48	43		0.229	0.201	0.229
	7
	8	92.6	94.7	93.7		54	47	56		0.179	0.172	0.196
Data plotted as:	Mean with SD

## Sheet: b
Description:	aNP-mRNA shelf life
Data:
	Weeks	RNA Entrapment				Number mean				PDI
	0	92.8	91.1	91.8		68	70	69		0.08	0.081	0.063
	1	96.2	93.8	94.4		67	67	67		0.076	0.06	0.051
	2	92.8	90.5	91.1		67	66	67		0.074	0.065	0.056
	3	93.2	90.9	91.7		69	68	66		0.06	0.065	0.067
	4	93.4	92.1	91.9		65	65	62		0.092	0.092	0.093
	5
	6	93.5	92.6	92.7		63	61	65		0.154	0.114	0.105
	7
	8	93.3	91.3	92.2		62	66	64		0.09	0.073	0.081
Data plotted as:	Mean with SD
