# Supplementary material for: Nature-inspired platform nanotechnology for RNA delivery to myeloid cells and their bone marrow progenitors
Source: Nat Nanotechnol. 2025 Feb 3;20(4):532–42. doi: 10.1038/s41565-024-01847-3 (PMC12014499; doi:10.1038/s41565-024-01847-3)
Supplement: Supplementary file 16 — Numerical and/or statistical source data. [file 41565_2024_1847_MOESM16_ESM.xlsx]

## Sheet: a
Description:	Schematic
Data:	N.A.

## Sheet: b
Description:	aNP-ASO size and dispersity
Data:
	Number mean	PDI
	109.1	0.058
	119.233	0.041
	121.07	0.052
	127.833	0.035
	116.967	0.054
	130.6	0.071
Data plotted as:	mean with SD

## Sheet: c
Description:	aNP-ASO, ASO content
Data:
	Recovery	Entrapment	Retention
	52.9	71.2	37.6
	85.6	82	70.2
	107.8	90.1	97.2
	81.6	83.2	67.9
	79.8	80.5	64.2
	77.6	76.4	59.3
Data plotted as:	mean with SD

## Sheet: d
Description:	aNP-mRNA flow cytometry, MFI
Data:
	12.5 ng/well	25 ng/well	50 ng/well	100 ng/well
	3031		5085	2522
	2546	4503	5726	5723
	2389	4568	7387	6874
	1828	3549	6706	8004
Data plotted as:	mean with SD

## Sheet: e
Description:	aNP-mRNA flow cytometry, %EGFP positive cells
Data:
	12.5 ng/well	25 ng/well	50 ng/well	100 ng/well
	94		98.3	90
	96	98.5	97.8	97.6
	94.5	99.2	99.6	99.3
	87.3	98.2	99.6	99.4
Data plotted as:	mean with SD
